# Supplementary material for: Dietary Fat Chain Length, Saturation, and PUFA Source Acutely Affect Diet-Induced Thermogenesis but Not Satiety in Adults in a Randomized, Crossover Trial
Source: Nutrients. 2021 Jul 29;13(8):2615. doi: 10.3390/nu13082615 (PMC8402189; doi:10.3390/nu13082615)
Supplement: Supplementary file 1 [file nutrients-13-02615-s001.zip]

Archive with 1 entries (1 files):
- nutrients-1230498-supplementary.pdf
